# Supplementary material for: Global, regional and national burden of injuries caused by fire, heat, and hot substances from 1990 to 2021
Source: PLoS One. 2025 May 20;20(5):e0324481. doi: 10.1371/journal.pone.0324481 (PMC12091820; doi:10.1371/journal.pone.0324481)
Supplement: S2 File — The burden of Disability-Adjusted Life Years, Years of Life Lost, Years Lived with Disability, Incidence, Death, and Prevalence of burn in male and female. (XLSX) [file pone.0324481.s003.xlsx]

## Sheet: Table Index
Table	Contents
Table S1	Disability-Adjusted Life Years of female injuries caused by fire, heat and hot substances from 1990 to 2021
Table S2	Disability-Adjusted Life Years of male injuries caused by fire, heat and hot substances from 1990 to 2021
Table S3	Years Lived with Disability of female injuries caused by fire, heat and hot substances from 1990 to 2021
Table S4	Years Lived with Disability of male injuries caused by fire, heat and hot substances from 1990 to 2021
Table S5	Female Years of Life Lost injuries caused by fire, heat and hot substances from 1990 to 2021
Table S6	Male Years of Life Lost injuries caused by fire, heat and hot substances from 1990 to 2021
Table S7	Incidence of female injuries caused by fire, heat and hot substances from 1990 to 2021
Table S8	Incidence of male injuries caused by fire, heat and hot substances from 1990 to 2021
Table S9	Death of female injuries caused by fire, heat and hot substances from 1990 to 2021
Table S10	Death of male injuries caused by fire, heat and hot substances from 1990 to 2021
Table S11	Prevalence of female injuries caused by fire, heat and hot substances from 1990 to 2021
Table S12	Prevalence of male injuries caused by fire, heat and hot substances from 1990 to 2021

## Sheet: S1
Table S1	Disability-Adjusted Life Years burden of female injuries caused by fire, heat and hot substances from 1990 to 2021
Location	1990 Number (cases)	1990 Age-Standardied Rate (per 100,000)	2021 Number (cases)	2021 Age-Standardied Rate (per 100,000)	Estimate Aunnal Percentage Change (100%)
Andean Latin America	54081 (44358-62953)	273.5 (224.3-321.7)	31418 (24440-40693)	95.1 (74.1-122.7)	-3.5944 (-3.7122--3.4764)
Australasia	8227 (5456-12275)	77.2 (52.3-113.4)	9202 (5344-14748)	49.3 (29.0-78.5)	-1.7155 (-1.9495--1.4809)
Caribbean	73947 (54399-93740)	400.9 (299.5-505.0)	51153 (39749-64226)	218.7 (169.4-275.2)	-1.7817 (-1.9816--1.5814)
Central Asia	152107 (135430-170442)	408.1 (359.3-463.1)	70212 (57261-86940)	143.4 (116.9-176.8)	-3.954 (-4.2711--3.6359)
Central Europe	94441 (74858-117919)	143.1 (114.5-176.8)	46036 (32363-64625)	59.5 (41.8-82.7)	-3.0158 (-3.143--2.8885)
Central Latin America	302672 (230212-383447)	361.3 (274.9-456.2)	175545 (130290-232746)	132.6 (99.0-175.3)	-2.7213 (-2.9653--2.4766)
Central Sub-Saharan Africa	148909 (113370-187525)	425.2 (340.3-520.2)	123943 (92328-158487)	206.6 (159.0-261.6)	-2.2493 (-2.3984--2.1)
East Asia	653148 (511515-766994)	119.1 (92.2-139.4)	219022 (165152-294892)	26.4 (20.4-34.6)	-5.1433 (-5.3232--4.9629)
Eastern Europe	251693 (213773-302190)	204.5 (177.8-241.1)	130752 (103537-167380)	91.5 (73.6-116.5)	-3.3258 (-4.0357--2.6107)
Eastern Sub-Saharan Africa	551904 (406947-666592)	480.2 (382.9-561.5)	448616 (364515-549092)	231.0 (191.2-275.6)	-2.33 (-2.3908--2.2692)
Global	6041040 (4869188-6897327)	222.1 (180.5-254.5)	4385150 (3446034-5083440)	113.0 (88.2-131.1)	-2.2344 (-2.3195--2.1491)
High-income Asia Pacific	104860 (73787-150744)	112.7 (81.5-157.7)	76227 (48365-118695)	56.6 (35.6-87.3)	-2.3702 (-2.5161--2.224)
High-income North America	169462 (133757-221830)	117.6 (96.0-148.7)	118030 (83813-169752)	52.0 (38.3-72.5)	-2.4935 (-2.7631--2.2231)
North Africa and Middle East	706393 (365659-867984)	383.0 (204.7-467.3)	337852 (268583-407345)	112.8 (90.0-135.5)	-4.1805 (-4.3266--4.0341)
Oceania	5373 (3917-11384)	166.6 (128.1-309.3)	8756 (6118-21504)	127.3 (93.2-283.0)	-0.9658 (-1.1416--0.7897)
South Asia	1637290 (1323138-1882788)	301.8 (243.9-344.9)	1490262 (1132682-1698600)	160.9 (123.4-183.1)	-2.0977 (-2.2259--1.9693)
Southeast Asia	310829 (228081-367983)	128.6 (97.8-151.1)	194102 (158610-234125)	55.6 (45.3-66.9)	-2.7099 (-2.7542--2.6655)
Southern Latin America	55983 (41688-74690)	222.8 (165.7-297.5)	48397 (31362-72544)	127.2 (83.5-188.2)	-1.602 (-1.761--1.4427)
Southern Sub-Saharan Africa	116160 (91778-137264)	426.0 (346.2-501.0)	95515 (80018-113274)	236.9 (198.7-280.5)	-1.4464 (-1.777--1.1146)
Tropical Latin America	125461 (105038-147704)	170.3 (141.5-200.9)	67933 (51748-87204)	54.1 (41.7-69.1)	-4.0949 (-4.2574--3.9322)
Western Europe	162863 (114593-231688)	74.8 (54.3-103.8)	116469 (73514-177901)	40.3 (25.5-61.7)	-1.9742 (-2.0403--1.908)
Western Sub-Saharan Africa	355237 (230491-435899)	291.3 (206.2-352.5)	525706 (267525-689227)	201.6 (113.0-256.0)	-1.1306 (-1.3467--0.9139)

## Sheet: S2
Table S2	Disability-Adjusted Life Years burden of male injuries caused by fire, heat and hot substances from 1990 to 2021
Location	1990 Number (cases)	1990 Age-Standardied Rate (per 100,000)	2021 Number (cases)	2021 Age-Standardied Rate (per 100,000)	Estimate Aunnal Percentage Change (100%)
Andean Latin America	63801 (52656-75462)	337.1 (279.8-397.7)	40936 (32145-52168)	124.9 (98.5-158.8)	-3.468 (-3.6249--3.3108)
Australasia	14606 (10087-21116)	140.8 (98.5-201.4)	14255 (8518-22484)	79.4 (48.0-123.3)	-1.977 (-2.2017--1.7519)
Caribbean	63176 (46656-78800)	354.3 (268.0-436.3)	55624 (42591-71326)	239.2 (181.1-307.0)	-1.1854 (-1.3415--1.0289)
Central Asia	190311 (172297-209997)	550.0 (496.8-615.2)	100067 (85142-120419)	208.6 (177.0-251.2)	-3.6832 (-3.9911--3.3743)
Central Europe	142526 (117518-173848)	226.1 (187.3-274.5)	79896 (62607-104087)	112.8 (88.8-146.3)	-2.4995 (-2.6116--2.3873)
Central Latin America	269185 (218503-325336)	338.4 (271.4-407.3)	168214 (131430-212964)	134.3 (104.9-169.9)	-2.5422 (-2.753--2.331)
Central Sub-Saharan Africa	141312 (84709-190401)	469.6 (317.3-637.2)	165562 (106973-391047)	286.4 (189.8-660.8)	-1.5421 (-1.6721--1.4118)
East Asia	886404 (662661-1064287)	150.8 (112.9-181.0)	337592 (261550-430083)	41.3 (32.4-52.0)	-4.2883 (-4.3965--4.18)
Eastern Europe	441072 (395228-498826)	405.4 (364.4-457.6)	246183 (212366-290936)	210.1 (182.3-247.0)	-3.1703 (-4.1431--2.1877)
Eastern Sub-Saharan Africa	493837 (349753-613855)	488.2 (376.9-640.8)	517219 (365279-781031)	282.6 (210.8-414.2)	-1.7866 (-1.8384--1.7347)
Global	5416960 (4402350-6223022)	202.0 (164.3-234.5)	4085462 (3174801-5078852)	104.5 (80.3-131.0)	-2.285 (-2.4152--2.1546)
High-income Asia Pacific	129793 (97112-176505)	146.8 (112.0-196.5)	88299 (59850-131132)	68.5 (45.8-101.6)	-2.7301 (-2.9129--2.5469)
High-income North America	262450 (213318-336631)	189.6 (156.5-239.1)	150114 (112021-207995)	70.2 (53.7-95.5)	-3.1706 (-3.3778--2.9629)
North Africa and Middle East	543278 (293345-698815)	286.1 (170.7-367.9)	325001 (236452-414921)	100.8 (73.6-128.5)	-3.5772 (-3.699--3.4552)
Oceania	14409 (8810-19287)	406.6 (281.6-521.1)	28789 (19360-37949)	385.4 (277.0-492.2)	-0.1654 (-0.2882--0.0425)
South Asia	643036 (412218-782403)	108.0 (74.4-128.5)	520451 (377108-639622)	56.9 (41.6-70.3)	-2.1335 (-2.2197--2.0472)
Southeast Asia	246268 (187855-301454)	109.6 (86.0-132.9)	229710 (185407-281262)	65.5 (53.1-80.0)	-1.5259 (-1.6116--1.4402)
Southern Latin America	75347 (59210-97848)	320.8 (250.8-419.3)	61328 (42737-88049)	173.8 (122.5-247.2)	-1.8187 (-1.9978--1.6393)
Southern Sub-Saharan Africa	112774 (87353-138078)	464.1 (367.6-575.4)	135024 (107586-160520)	346.9 (277.9-413.7)	-0.9683 (-1.2312--0.7046)
Tropical Latin America	155988 (131923-181017)	215.7 (181.1-253.9)	100372 (79045-126157)	85.4 (67.5-107.0)	-3.4331 (-3.6574--3.2082)
Western Europe	231604 (171824-318310)	116.7 (88.4-157.9)	155545 (102149-234797)	58.2 (38.6-86.9)	-2.3548 (-2.4281--2.2815)
Western Sub-Saharan Africa	295785 (176438-377217)	258.4 (176.4-328.1)	565283 (239907-821150)	226.0 (107.5-327.8)	-0.4569 (-0.7087--0.2045)

## Sheet: S3
Table S3	Years Lived with Disability of female injuries caused by fire, heat and hot substances from 1990 to 2021
Location	1990 Number (cases)	1990 Age-Standardied Rate (per 100,000)	2021 Number (cases)	2021 Age-Standardied Rate (per 100,000)	Estimate Aunnal Percentage Change (100%)
Andean Latin America	28031 (20294-36357)	158 (113.9-204)	22928 (15890-31623)	68.5 (47.5-94.4)	-2.7268 (-2.7696--2.684)
Australasia	5998 (3237-10036)	54 (29.1-90.1)	8391 (4547-13931)	44.2 (24-73.7)	-0.5697 (-0.6209--0.5185)
Caribbean	31602 (22814-40836)	181.7 (132.2-233.2)	31831 (22941-42427)	128.3 (93.2-169.5)	-1.0768 (-1.1591--0.9945)
Central Asia	49829 (36054-65403)	153.5 (110.5-202.9)	39134 (27050-55094)	78.6 (54.3-110.6)	-2.4461 (-2.6504--2.2414)
Central Europe	60913 (41615-84574)	87.4 (59.7-121.6)	32772 (19189-50894)	42.5 (24.9-65.2)	-2.31 (-2.4039--2.2161)
Central Latin America	251234 (178505-332300)	306.3 (218.8-402)	154303 (108606-210887)	115.6 (81.4-157.8)	-2.5571 (-2.8538--2.2596)
Central Sub-Saharan Africa	17875 (12936-23030)	76.6 (56.0-97.7)	29624 (21381-38443)	51.4 (37.1-66.7)	-1.2252 (-1.3482--1.1021)
East Asia	170816 (121016-224688)	29.4 (20.7-39.1)	125285 (73501-192755)	13.8 (8.1-21.2)	-2.5863 (-2.7555--2.4169)
Eastern Europe	118865 (80149-168982)	86.1 (58.4-122.1)	68466 (41427-104557)	45.8 (27.7-69.5)	-2.3947 (-2.8035--1.9843)
Eastern Sub-Saharan Africa	94998 (68728-123294)	117.2 (84.6-150.2)	149406 (107403-193030)	80.3 (57.9-104.6)	-1.1367 (-1.1895--1.084)
Global	1649326 (1157806-2216626)	65.6 (45.5-89.3)	1513505 (1022525-2128018)	36.5 (24.7-51.2)	-1.9282 (-2.0074--1.849)
High-income Asia Pacific	69922 (38894-115837)	69.8 (38.8-114.9)	61330 (33093-104122)	45.4 (24.4-75.9)	-1.4533 (-1.5692--1.3372)
High-income North America	77702 (42400-130765)	47 (25.6-78.7)	74895 (40854-127240)	30.1 (16.4-51.4)	-1.4547 (-1.8661--1.0415)
North Africa and Middle East	55956 (39644-73053)	42.1 (29.6-56.3)	53389 (34918-76886)	18.2 (11.8-26.2)	-2.877 (-2.9944--2.7594)
Oceania	943 (686-1214)	35.8 (25.5-46.4)	1830 (1322-2383)	30.6 (22.2-40)	-0.7036 (-0.8149--0.5922)
South Asia	214211 (155311-276214)	47.7 (34.2-61.4)	241683 (170192-331115)	26.6 (18.7-36.4)	-2.0685 (-2.2731--1.8635)
Southeast Asia	99458 (71502-128451)	46.8 (33.7-60.5)	100257 (68394-137097)	27 (18.4-36.8)	-1.7639 (-1.8656--1.6621)
Southern Latin America	35914 (21606-54828)	143.2 (86.1-218.8)	38695 (21671-62750)	99.3 (55.9-161)	-0.9245 (-1.081--0.7678)
Southern Sub-Saharan Africa	25277 (17952-32968)	111.3 (78.7-146.8)	23866 (16654-32593)	58.2 (40.5-80.0)	-2.2212 (-2.341--2.1013)
Tropical Latin America	75120 (54461-97318)	104.6 (75.5-135.1)	50677 (34557-69886)	39.6 (27.1-54.7)	-3.6898 (-3.8986--3.4807)
Western Europe	105409 (56910-173880)	45.3 (24.5-74.2)	93887 (50281-156359)	32.6 (17.6-54.2)	-1.0715 (-1.1109--1.0321)
Western Sub-Saharan Africa	59253 (42548-77054)	74 (53.6-94.7)	110856 (78367-144040)	52.6 (37.3-68.7)	-1.0387 (-1.1066--0.9708)

## Sheet: S4
Table S4	Years Lived with Disability of male injuries caused by fire, heat and hot substances from 1990 to 2021
Location	1990 Number (cases)	1990 Age-Standardied Rate (per 100,000)	2021 Number (cases)	2021 Age-Standardied Rate (per 100,000)	Estimate Aunnal Percentage Change (100%)
Andean Latin America	31994 (23281-41337)	189 (136.8-242.1)	26837 (18391-37494)	81.5 (56.0-114.1)	-2.8449 (-2.898--2.7917)
Australasia	9870 (5390-16359)	92.5 (50.5-153)	12377 (6654-20616)	67.7 (36.3-111.7)	-0.9244 (-0.9788--0.87)
Caribbean	32415 (23050-42020)	191.3 (136.2-246.8)	35502 (25342-47369)	147.2 (105.7-195.5)	-0.8099 (-0.921--0.6986)
Central Asia	53008 (38430-69964)	175.4 (126.3-235.7)	41776 (28537-58151)	88.2 (60.0-123.2)	-2.5512 (-2.7368--2.3652)
Central Europe	78928 (54318-110192)	121.1 (83.3-169.1)	42198 (24728-65513)	59.3 (34.9-91.4)	-2.3321 (-2.4075--2.2566)
Central Latin America	183408 (130815-238247)	238.9 (171.6-308)	121400 (84903-167166)	96.2 (67.3-132.4)	-2.2527 (-2.5385--1.966)
Central Sub-Saharan Africa	15035 (10965-19685)	66.1 (48.3-85.3)	23896 (17040-30711)	42.0 (29.9-54.4)	-1.4262 (-1.6035--1.2487)
East Asia	202155 (142348-267533)	32.6 (22.8-43.5)	132139 (77176-203999)	14.4 (8.5-22.2)	-2.6424 (-2.715--2.5697)
Eastern Europe	136198 (92081-195080)	120.9 (81.7-173)	77093 (46588-118302)	64.2 (39.2-98.5)	-2.4004 (-2.8235--1.9754)
Eastern Sub-Saharan Africa	76286 (54614-99004)	96.2 (68.9-123.2)	110780 (79198-143992)	62.3 (44.4-80.9)	-1.392 (-1.4916--1.2924)
Global	1588224 (1087429-2184994)	63.9 (43.7-88.1)	1383616 (918512-1980807)	33.8 (22.5-48.3)	-2.1118 (-2.1962--2.0273)
High-income Asia Pacific	70976 (39395-117224)	75.8 (42.1-124.7)	61317 (33351-103488)	48.6 (26.3-81.4)	-1.5818 (-1.6953--1.4681)
High-income North America	108780 (59722-183341)	73.4 (40.3-123.3)	84832 (46465-143545)	37.3 (20.4-63.1)	-2.4082 (-2.6644--2.1514)
North Africa and Middle East	47003 (33316-61568)	32.1 (22.6-42.7)	40826 (27506-58192)	12.6 (8.4-18.1)	-3.1426 (-3.2465--3.0385)
Oceania	3632 (2637-4712)	121.6 (89.0-158.1)	8884 (6448-11517)	133.5 (98.0-172.8)	0.3222 (0.2202-0.4242)
South Asia	103880 (75172-134500)	20.6 (15-27)	109247 (76727-147937)	11.6 (8.1-15.8)	-1.9908 (-2.1871--1.7942)
Southeast Asia	101436 (72866-131708)	49.7 (35.2-65.1)	116725 (79560-162456)	31.7 (21.6-44.2)	-1.2201 (-1.3379--1.1023)
Southern Latin America	39801 (23419-62321)	171.8 (100.8-269.3)	42273 (23663-68908)	117.4 (65.9-190.6)	-1.1431 (-1.2722--1.0139)
Southern Sub-Saharan Africa	20139 (14441-26139)	93.6 (66.4-124.1)	21953 (15428-29842)	57.5 (39.7-79.4)	-1.7911 (-1.8742--1.708)
Tropical Latin America	86832 (61968-112107)	124.4 (89.0-162.9)	65749 (44818-91336)	55.1 (37.5-76.5)	-3.4441 (-3.7722--3.1148)
Western Europe	131446 (71410-218107)	62.2 (33.8-103.0)	115302 (62106-194865)	42.4 (22.8-71.2)	-1.3179 (-1.3547--1.2811)
Western Sub-Saharan Africa	55002 (39505-71609)	67.8 (48.4-86.8)	92511 (64996-119127)	47.4 (33.7-61.5)	-1.1754 (-1.2492--1.1015)

## Sheet: S5
Table S5	Female Years of Life Lost injuries caused by fire, heat and hot substances from 1990 to 2021
Location	1990 Number (cases)	1990 Age-Standardied Rate (per 100,000)	2021 Number (cases)	2021 Age-Standardied Rate (per 100,000)	Estimate Aunnal Percentage Change (100%)
Andean Latin America	26050 (20086-31031)	115.4 (90.5-136.5)	8490 (6816-11101)	26.7 (21.4-34.8)	-5.1354 (-5.4546--4.8152)
Australasia	2229 (2132-2328)	23.1 (22.1-24.2)	811 (755-856)	5.1 (4.8-5.3)	-5.7666 (-6.5794--4.9467)
Caribbean	42344 (27530-59288)	219.3 (143.9-304.5)	19322 (13969-26557)	90.4 (63.0-126.2)	-2.5556 (-2.8899--2.2202)
Central Asia	102278 (95020-110516)	254.6 (238.2-273.8)	31078 (27060-36392)	64.8 (56.5-75.9)	-5.0932 (-5.5318--4.6526)
Central Europe	33528 (32278-34712)	55.6 (53.4-57.7)	13264 (12243-14318)	17.0 (15.6-18.4)	-4.3149 (-4.5532--4.0761)
Central Latin America	51438 (48708-54957)	55.1 (52.6-58.2)	21241 (18110-24466)	17.1 (14.5-19.8)	-3.6891 (-4.0153--3.3617)
Central Sub-Saharan Africa	131034 (95505-170453)	348.6 (261.3-440.2)	94319 (63869-123172)	155.3 (110.2-209.5)	-2.5106 (-2.679--2.342)
East Asia	482333 (354554-586341)	89.7 (65.3-108.8)	93738 (71474-117798)	12.6 (10.0-15.8)	-6.6237 (-6.806--6.441)
Eastern Europe	132828 (129813-135815)	118.4 (115.3-121.8)	62287 (56192-68646)	45.7 (41.5-49.9)	-3.9473 (-4.876--3.0096)
Eastern Sub-Saharan Africa	456905 (319507-564017)	363.0 (268.6-436.4)	299210 (221496-375544)	150.6 (115.5-187.2)	-2.8097 (-2.8944--2.7249)
Global	4391715 (3202813-5002616)	156.4 (115.2-177.7)	2871645 (2041460-3311423)	76.5 (53.5-88.9)	-2.3653 (-2.4653--2.2652)
High-income Asia Pacific	34938 (32173-38561)	42.9 (39.8-48.1)	14897 (12694-16498)	11.2 (10.5-12.7)	-4.64 (-4.9733--4.3056)
High-income North America	91760 (90056-93346)	70.6 (69.5-71.8)	43135 (41044-44624)	21.9 (21.0-22.7)	-3.4547 (-3.7208--3.1878)
North Africa and Middle East	650437 (308895-814987)	340.9 (162.2-424.6)	284463 (212369-350554)	94.7 (70.6-116.5)	-4.3798 (-4.5425--4.2167)
Oceania	4430 (3112-10358)	130.7 (95.4-271.3)	6927 (4461-19568)	96.7 (64.8-252.5)	-1.0428 (-1.2474--0.8377)
South Asia	1423079 (1094788-1642672)	254.1 (193.5-292.4)	1248579 (877621-1437609)	134.3 (95.1-154.3)	-2.1036 (-2.2294--1.9777)
Southeast Asia	211371 (133170-258381)	81.8 (52.3-98.9)	93845 (69588-112814)	28.6 (20.5-34.5)	-3.4114 (-3.4982--3.3244)
Southern Latin America	20069 (19479-20805)	79.5 (77.2-82.4)	9703 (9025-10247)	27.9 (25.9-29.8)	-3.2401 (-3.4918--2.9878)
Southern Sub-Saharan Africa	90883 (66046-109274)	314.7 (236.6-372.7)	71649 (57643-86403)	178.8 (144.4-214.7)	-1.1417 (-1.6178--0.6632)
Tropical Latin America	50340 (46885-53726)	65.8 (61.6-69.9)	17257 (15875-18351)	14.5 (13.3-15.6)	-4.937 (-5.2252--4.6479)
Western Europe	57454 (55608-58650)	29.5 (28.9-30.0)	22583 (20482-23798)	7.8 (7.3-8.1)	-4.1582 (-4.2851--4.0311)
Western Sub-Saharan Africa	295984 (173745-377228)	217.3 (133.8-268.5)	414849 (154804-568411)	149.0 (59.4-199.4)	-1.158 (-1.4332--0.882)

## Sheet: S6
Tabel S6	Male Years of Life Lost injuries caused by fire, heat and hot substances from 1990 to 2021
Location	1990 Number (cases)	1990 Age-Standardied Rate (per 100,000)	2021 Number (cases)	2021 Age-Standardied Rate (per 100,000)	Estimate Aunnal Percentage Change (100%)
Andean Latin America	31806 (22208-37900)	148.1 (106.8-173.3)	14100 (11087-19011)	43.4 (34.0-58.4)	-4.3848 (-4.7355--4.0329)
Australasia	4735 (4553-4943)	48.3 (46.5-50.5)	1878 (1783-1980)	11.7 (11.0-12.4)	-5.0398 (-5.736--4.3384)
Caribbean	30760 (17327-43123)	163.1 (98.9-224.1)	20122 (11961-28644)	92.0 (52.6-132.8)	-1.704 (-1.9651--1.4422)
Central Asia	137303 (122806-147727)	374.6 (342.2-399.8)	58291 (50576-69624)	120.3 (104.6-143.3)	-4.276 (-4.6723--3.878)
Central Europe	63598 (61274-66501)	105 (100.9-110.1)	37698 (35077-40517)	53.5 (49.7-57.6)	-2.6632 (-2.8806--2.4452)
Central Latin America	85777 (81620-90425)	99.6 (95.8-103.7)	46815 (41731-53228)	38.1 (33.9-43.6)	-3.2284 (-3.5932--2.8622)
Central Sub-Saharan Africa	126277 (70535-173760)	403.5 (253.3-570.8)	141665 (83694-365400)	244.4 (149.8-619.7)	-1.5611 (-1.6918--1.4302)
East Asia	684249 (447481-830861)	118.2 (78.6-143.3)	205454 (141179-267126)	26.9 (19.0-34.2)	-4.9086 (-5.0468--4.7703)
Eastern Europe	304875 (297853-311271)	284.5 (278-290.9)	169090 (153852-185774)	145.9 (133.7-159.4)	-3.4071 (-4.554--2.2465)
Eastern Sub-Saharan Africa	417551 (268163-541036)	392 (281.6-539.6)	406439 (258318-667939)	220.3 (151.4-344.9)	-1.8879 (-1.938--1.8377)
Global	3828736 (2702684-4421126)	138.1 (101.1-158.3)	2701846 (1822335-3512594)	70.7 (47.0-92.9)	-2.3611 (-2.5214--2.2005)
High-income Asia Pacific	58818 (50356-65657)	71 (61.1-79.5)	26982 (25027-29977)	19.9 (18.5-22.8)	-4.4507 (-4.8001--4.1)
High-income North America	153670 (151601-155727)	116.2 (114.6-117.9)	65281 (63183-67292)	32.9 (31.7-34.1)	-3.7948 (-4.0464--3.5427)
North Africa and Middle East	496275 (247313-644780)	254 (133.5-332.4)	284175 (194641-371082)	88.1 (60.5-114.5)	-3.6346 (-3.7636--3.5054)
Oceania	10777 (5523-15632)	285.020546 (166.2-397.8)	19905 (11367-27971)	251.9 (157.9-345.1)	-0.3984 (-0.5458--0.2508)
South Asia	539156 (302743-669180)	87.4 (52.7-106.5)	411204 (263845-520094)	45.3 (29.2-57.6)	-2.1689 (-2.2355--2.1023)
Southeast Asia	144831 (97021-191836)	59.9 (42.7-77.7)	112984 (79471-138364)	33.9 (23.5-41.6)	-1.7927 (-1.8824--1.7029)
Southern Latin America	35546 (34609-36595)	149 (144.8-153.2)	19055 (18135-20255)	56.4 (53.5-60.1)	-2.8338 (-3.1371--2.5295)
Southern Sub-Saharan Africa	92635 (67860-116792)	370.5 (270.1-476.7)	113071 (82303-139117)	289.4 (211.6-352.9)	-0.7855 (-1.0982--0.4717)
Tropical Latin America	69156 (64812-73806)	91.3 (86.4-96.4)	34623 (32794-36477)	30.3 (28.6-32.1)	-3.4175 (-3.7027--3.1316)
Western Europe	100157 (98804-101540)	54.4 (53.6-55.2)	40243 (38807-41420)	15.8 (15.3-16.3)	-4.1029 (-4.271--3.9345)
Western Sub-Saharan Africa	240783 (125567-319381)	190.6 (106.6-253.2)	472772 (144407-722115)	178.7 (59.2-276.6)	-0.251 (-0.5618-0.0607)

## Sheet: S7
Table S7	Incidence of female injuries caused by fire, heat and hot substances from 1990 to 2021
Location	1990 Number (cases)	1990 Age-Standardied Rate (per 100,000)	2021 Number (cases)	2021 Age-Standardied Rate (per 100,000)	Estimate Aunnal Percentage Change (100%)
Andean Latin America	63804 (50395-78020)	287.2 (231.1-343.7)	71504 (56976-87256)	219.6 (173.4-268.3)	-0.8885 (-0.9088--0.8683)
Australasia	23725 (18763-28145)	250.3 (196.8-302.4)	26262 (21180-31137)	201.5 (157.3-243.8)	-0.6074 (-0.6591--0.5556)
Caribbean	79253 (63810-94578)	414.2 (337.2-493.3)	73628 (60172-88048)	332.6 (268.5-402.9)	-0.6237 (-0.7475--0.4998)
Central Asia	148788 (125736-170207)	393.3 (334.9-445.9)	122058 (101021-141631)	256.4 (210.8-298.3)	-1.5986 (-1.7212--1.4758)
Central Europe	166941 (136214-196707)	278.8 (223.6-334.2)	101456 (82956-119121)	210.9 (165.7-258.6)	-0.8679 (-0.9293--0.8065)
Central Latin America	554796 (425629-713796)	537.9 (421.2-683.9)	380005 (291744-494022)	331.1 (255-433.4)	-1.0976 (-1.3953--0.7991)
Central Sub-Saharan Africa	44064 (33046-54774)	140.9 (110.6-169)	87154 (66713-108785)	112.7 (90.1-136.6)	-0.7556 (-0.8385--0.6727)
East Asia	434811 (327463-537685)	69.3 (53.1-84.5)	401478 (312209-486990)	63.8 (47.9-78.2)	-0.1336 (-0.2849-0.0179)
Eastern Europe	346857 (288609-401954)	308.1 (252.5-362.1)	221373 (186597-255363)	221 (180.7-258)	-1.3159 (-1.6533--0.9773)
Eastern Sub-Saharan Africa	253921 (190720-320038)	225.3 (175.4-272.4)	449411 (336196-556585)	176.7 (137.3-213.9)	-0.911 (-0.9765--0.8453)
Global	4586414 (3673898-5462811)	165.4 (134.4-194.7)	4485697 (3678064-5251776)	118 (96-139.2)	-1.1341 (-1.2221--1.046)
High-income Asia Pacific	250495 (203106-294075)	304.9 (246.7-358.4)	147069 (120376-172858)	201 (158-241.3)	-1.44 (-1.5634--1.3165)
High-income North America	296572 (241124-350153)	210.3 (172.7-249.9)	244573 (199507-286903)	136 (109.2-163.2)	-1.4352 (-1.8207--1.0483)
North Africa and Middle East	186677 (147557-224355)	102.6 (81.3-122.4)	211902 (172467-249870)	67.4 (55-79.6)	-1.5041 (-1.614--1.3941)
Oceania	2699 (2139-3277)	79.3 (64.4-94)	4955 (4014-5849)	70.2 (57.6-81.5)	-0.6243 (-0.7285--0.5199)
South Asia	560619 (438182-675944)	98.4 (78.4-118.5)	716965 (575052-855803)	73.8 (59.8-87.7)	-1.0495 (-1.1815--0.9174)
Southeast Asia	255255 (196029-312561)	99.7 (78.6-119.9)	269646 (212798-320003)	78.2 (61.6-93.6)	-0.7803 (-0.8474--0.7132)
Southern Latin America	141323 (113945-166341)	556.1 (448.9-654.2)	135841 (112757-158216)	440.3 (359.2-518.4)	-0.5134 (-0.6741--0.3525)
Southern Sub-Saharan Africa	80629 (65448-95034)	271.4 (224.4-316)	76902 (63595-89091)	179.8 (149.3-207.5)	-1.4261 (-1.5377--1.3144)
Tropical Latin America	193559 (151588-237117)	231.2 (185.2-278)	136525 (110449-159196)	125.3 (100.3-149)	-2.604 (-2.8387--2.3688)
Western Europe	341383 (277654-404172)	204.7 (163.5-247.1)	257801 (211634-302110)	149.8 (118.2-182.1)	-1.0393 (-1.0721--1.0066)
Western Sub-Saharan Africa	160244 (119871-203149)	143.7 (112.3-175)	349187 (267120-434446)	121.9 (96.8-146.1)	-0.528 (-0.6108--0.4451)

## Sheet: S8
Table S8	Incidence of male injuries caused by fire, heat and hot substances from 1990 to 2021
Location	1990 Number (cases)	1990 Age-Standardied Rate (per 100,000)	2021 Number (cases)	2021 Age-Standardied Rate (per 100,000)	Estimate Aunnal Percentage Change (100%)
Andean Latin America	86596 (69477-102928)	401 (330.1-468.8)	99217 (78987-118285)	290.4 (231.7-345.4)	-1.1453 (-1.1845--1.106)
Australasia	43129 (34873-51015)	438 (353.5-518.8)	42158 (34065-49088)	313.6 (248.6-370.1)	-1.003 (-1.0547--0.9514)
Caribbean	87931 (70648-105585)	462 (376.4-552.8)	92961 (75573-109716)	414.7 (335-488.6)	-0.2512 (-0.4038--0.0985)
Central Asia	190788 (159686-217411)	515 (433.8-583.4)	157761 (130428-183199)	322.5 (267.9-372.9)	-1.8153 (-1.9362--1.6942)
Central Europe	273048 (227470-317715)	450 (371-528)	163939 (136973-189944)	326 (263.5-385.8)	-1.0731 (-1.1346--1.0116)
Central Latin America	525006 (416387-646760)	533.4 (431.6-642.3)	400684 (315976-491791)	331.5 (261.3-408)	-0.964 (-1.2316--0.6957)
Central Sub-Saharan Africa	40322 (31617-49402)	136.2 (110.6-159.3)	75725 (59427-92543)	102.7 (84-121)	-0.9331 (-1.0229--0.8433)
East Asia	580626 (446120-715217)	85.4 (66.3-104.3)	488652 (384595-585435)	72.6 (55.3-89.2)	-0.2572 (-0.4169--0.0973)
Eastern Europe	567967 (481270-658369)	522.1 (440.6-602.5)	342160 (292492-392366)	351.8 (298.1-402.9)	-1.5866 (-2.0033--1.1682)
Eastern Sub-Saharan Africa	214799 (167142-263214)	200.5 (162.9-235.2)	358669 (283453-429027)	152.9 (126.2-177.8)	-0.9758 (-1.0608--0.8907)
Global	5276000 (4331132-6159055)	186.6 (155.2-217.2)	4712467 (3887649-5532897)	119.9 (99.1-140.8)	-1.495 (-1.5975--1.3924)
High-income Asia Pacific	295387 (246940-340545)	351.9 (292.1-405.3)	169415 (140133-195538)	222.7 (177.5-264.4)	-1.668 (-1.7932--1.5427)
High-income North America	474213 (392666-554107)	340.7 (283.7-395.4)	304066 (251573-353206)	173.9 (143.1-203.9)	-2.3997 (-2.6546--2.1443)
North Africa and Middle East	161225 (129106-193997)	82.2 (66.5-97.8)	167862 (135103-197304)	49.4 (39.6-58.2)	-1.7352 (-1.8295--1.6408)
Oceania	10570 (8505-12657)	275.1 (223.2-326)	24753 (20490-29173)	314 (261-368.2)	0.3671 (0.2853-0.4489)
South Asia	264898 (200352-328782)	42.6 (33.1-52)	339157 (264830-411579)	33.4 (26.2-40.3)	-0.8679 (-1.0247--0.7108)
Southeast Asia	309281 (241335-372783)	121.3 (96.6-144.4)	371121 (294766-441243)	103.4 (81.7-123.4)	-0.3118 (-0.4173--0.2062)
Southern Latin America	177110 (147817-204083)	708.4 (595.2-814)	166485 (138994-190175)	529.4 (440.1-606.8)	-0.854 (-0.991--0.7168)
Southern Sub-Saharan Africa	70664 (57183-83492)	255.3 (210.3-301)	81830 (68402-95324)	195.5 (164.8-226.6)	-1.1053 (-1.2862--0.924)
Tropical Latin America	268918 (21482-323794)	324.4 (266.7-384)	215342 (179959-249789)	197.6 (164-230.5)	-2.456 (-2.8006--2.1102)
Western Europe	486017 (398714-567462)	283.9 (233.2-332.7)	339370 (278079-394867)	194.9 (155.7-230.9)	-1.3168 (-1.3526--1.281)
Western Sub-Saharan Africa	147505 (114808-182509)	138 (111.3-164.8)	311142 (246211-376288)	117.1 (96.4-137.1)	-0.5761 (-0.6612--0.4908)

## Sheet: S9
Table S9	Death of female injuries caused by fire, heat and hot substances from 1990 to 2021
Location	Death of female injuries caused by fire, heat and hot substances from 1990 to 2021	1990 Age-Standardied Rate (per 100,000)	2021 Number (cases)	2021 Age-Standardied Rate (per 100,000)	Estimate Aunnal Percentage Change (100%)
Andean Latin America	377 (300-442)	2 (1.6-2.3)	197 (162-255)	0.6 (0.5-0.8)	-4.3193 (-4.652--3.9855)
Australasia	56 (53-59)	0.49 (0.5-0.5)	27 (24-30)	0.12 (0.1-0.1)	-5.4535 (-6.2237--4.677)
Caribbean	613 (424-817)	3.4 (2.5-4.5)	347 (271-448)	1.5 (1.1-1.9)	-2.564 (-2.8737--2.2533)
Central Asia	1583 (1482-1694)	4.3 (4.1-4.6)	609 (539-693)	1.3 (1.2-1.5)	-4.542 (-4.9658--4.1163)
Central Europe	910 (874-940)	1.28 (1.2-1.3)	572 (522-618)	0.51 (0.5-0.5)	-3.5059 (-3.742--3.2693)
Central Latin America	796 (763-837)	1.12 (1.1-1.2)	545 (476-613)	0.42 (0.4-0.5)	-3.1256 (-3.3982--2.8521)
Central Sub-Saharan Africa	1826 (1358-2322)	7.3 (5.5-9.2)	1814 (1286-2447)	4.7 (3.3-6.2)	-1.4072 (-1.5125--1.3017)
East Asia	8124 (5974-9599)	1.8 (1.3-2.1)	3968 (2878-5021)	0.4 (0.3-0.5)	-4.8371 (-5.0037--4.6702)
Eastern Europe	3348 (3251-3418)	2.4 (2.4-2.5)	2290 (2051-2536)	1.3 (1.1-1.4)	-3.1593 (-4.0808--2.229)
Eastern Sub-Saharan Africa	6483 (4725-7868)	7.9 (6.3-9.5)	5496 (4225-6823)	4.4 (3.5-5.5)	-1.9557 (-2.015--1.8963)
Global	71496 (54005-80089)	2.8 (2.1-3.1)	59861 (44786-67490)	1.5 (1.1-1.7)	-2.1266 (-2.2261--2.0271)
High-income Asia Pacific	921.7 (850-1011)	1 (0.9-1.1)	780 (606-888)	0.32 (0.3-0.4)	-3.8312 (-4.1074--3.5542)
High-income North America	2021 (1919-2076)	1.29 (1.2-1.3)	1374 (1259-1442)	0.51 (0.5-0.5)	-2.6723 (-2.9032--2.4409)
North Africa and Middle East	9648 (4592-11988)	6 (2.9-7.4)	5398 (4028-6573)	2 (1.5-2.4)	-3.9276 (-4.1066--3.7482)
Oceania	70 (51-147)	2.5 (1.9-4.5)	115 (78-288)	1.9 (1.3-4.1)	-1.0362 (-1.2246--0.8475)
South Asia	22868 (17461-26294)	4.8 (3.7-5.6)	24533 (17853-28352)	2.8 (2.1-3.3)	-1.778 (-1.8651--1.6908)
Southeast Asia	3074 (2050-3688)	1.4 (1-1.6)	1929 (1465-2324)	0.6 (0.4-0.7)	-2.7855 (-2.8737--2.6972)
Southern Latin America	453 (437-468)	1.8 (1.7-1.9)	301 (273-321)	0.69 (0.6-0.7)	-2.9547 (-3.19--2.7188)
Southern Sub-Saharan Africa	1465 (1124-1724)	6 (4.7-7.1)	1468 (1217-1794)	4 (3.3-4.9)	-0.795 (-1.19--0.3985)
Tropical Latin America	849 (807-889)	1.32 (1.3-1.4)	498 (448-532)	0.38 (0.3-0.4)	-4.2122 (-4.4604--3.9634)
Western Europe	1888 (1763-1956)	0.69 (0.7-0.7)	1086 (917-1176)	0.23 (0.2-0.2)	-3.515 (-3.6319--3.398)
Western Sub-Saharan Africa	4122 (2525-5108)	4.3 (2.8-5.3)	6515 (2590-8693)	3.7 (1.6-4.8)	-0.5007 (-0.7704--0.2303)

[truncated: 3 more sheets: S10, S11, S12]
