# Supplementary material for: Global, regional and national burden of injuries caused by fire, heat, and hot substances from 1990 to 2021
Source: PLoS One. 2025 May 20;20(5):e0324481. doi: 10.1371/journal.pone.0324481 (PMC12091820; doi:10.1371/journal.pone.0324481)
Supplement: S3 File — The burden of Disability-Adjusted Life Years, Years of Life Lost, Years Lived with Disability, Incidence, Death, and Prevalence of burn in high potential for improvement. (XLSX) [file pone.0324481.s004.xlsx]

## Sheet: Table Index
Table	Contents
Table S1	Countries with highlight for improvement in the Age-Standardized Incidence Rate of injuries caused by fire, heat, and hot substances
Table S2	Countries with highlight for improvement in the Age-Standardized Prevalence Rate of injuries caused by fire, heat, and hot substances
Table S3	Countries with highlight for improvement in the Age-Standardized Death Rate of injuries caused by fire, heat, and hot substances
Table S4	Countries with highlight for improvement in the Age-Standardized Disability-Adjusted Life Years Rate of injuries caused by fire, heat, and hot substances
Table S5	Countries with highlight for improvement in the Age-Standardized Years Lived with Disability Rate of injuries caused by fire, heat, and hot substances
Table S6	Countries with highlight for improvement in the Age-Standardized Years of Life Lost Rate of injuries caused by fire, heat, and hot substances

## Sheet: S1
Table S1		Countries with highlight for improvement in the Age-Standardized Incidence Rate of injuries caused by fire, heat, and hot substances
Location	Year	Age-Standardized Rate	Social-Demographic Index	Frontier	Effective difference	Trend
		Countries with red highlight for improvement in the Age-Standardized Incidence Rate of injuries caused by fire, heat, and hot substances
Finland	2021	250.356	0.859831	30.4693	219.886	Decrease
Singapore	2021	239.871	0.856098	30.4894	209.382	Decrease
Lithuania	2021	237.647	0.856484	30.477	207.171	Decrease
Sweden	2021	227.157	0.88688	30.5686	196.588	Decrease
Japan	2021	210.634	0.871242	30.5445	180.09	Decrease
		Countries with blue highlight for improvement in the Age-Standardized Incidence Rate of injuries caused by fire, heat, and hot substances
Somalia	2021	189.4	0.0776881	189.4	0	Decrease
Afghanistan	2021	30.5581	0.3372	30.5055	0.0525944	Decrease
Nepal	2021	33.7368	0.433175	30.4678	3.26903	Decrease
Niger	2021	137.497	0.168073	132.175	5.32219	Decrease
Bangladesh	2021	37.2681	0.492421	30.4634	6.80472	Decrease
		Countries with black highlight for improvement in the Age-Standardized Incidence Rate of injuries caused by fire, heat, and hot substances
Chile	2021	534.913	0.771515	30.4771	504.436	Decrease
Saint Kitts and Nevis	2021	513.878	0.754987	30.4637	483.415	Decrease
Bahamas	2021	468.291	0.805021	30.4727	437.819	Decrease
Argentina	2021	468.214	0.723123	30.4801	437.734	Decrease
Cuba	2021	455.85	0.66873	30.4752	425.375	Increase
Antigua and Barbuda	2021	453.215	0.749887	30.4828	422.732	Decrease
Uruguay	2021	446.84	0.719283	30.5029	416.338	Decrease
Azerbaijan	2021	416.847	0.694851	30.5924	386.255	Decrease
Dominica	2021	414.95	0.746967	30.5435	384.406	Decrease
Venezuela (Bolivarian Republic of)	2021	401.461	0.596513	30.5397	370.921	Decrease
Saint Vincent and the Grenadines	2021	401.168	0.637196	30.51	370.658	Decrease
Grenada	2021	384.197	0.668993	30.4652	353.731	Decrease
Haiti	2021	380.248	0.448278	30.4846	349.763	Decrease
Bermuda	2021	380.209	0.821365	30.4765	349.733	Increase
Belarus	2021	375.933	0.784485	30.4697	345.464	Decrease

## Sheet: S2
Table S2		Countries with highlight for improvement in the Age-Standardized Prevalence Rate of injuries caused by fire, heat, and hot substances
Location	Year	Age-Standardized Rate	Social-Demographic Index	Frontier	Effective difference	Trend
		Countries with red highlight for improvement in the Age-Standardized Prevalence Rate of injuries caused by fire, heat, and hot substances
Finland	2021	250.356	0.859831	30.4693	219.886	Decrease
Singapore	2021	239.871	0.856098	30.4894	209.382	Decrease
Lithuania	2021	237.647	0.856484	30.477	207.171	Decrease
Sweden	2021	227.157	0.88688	30.5686	196.588	Decrease
Japan	2021	210.634	0.871242	30.5445	180.09	Decrease
		Countries with blue highlight for improvement in the Age-Standardized Prevalence Rate of injuries caused by fire, heat, and hot substances
Somalia	2021	189.4	0.0776881	189.4	0	Decrease
Afghanistan	2021	30.5581	0.3372	30.5055	0.0525944	Decrease
Nepal	2021	33.7368	0.433175	30.4678	3.26903	Decrease
Niger	2021	137.497	0.168073	132.175	5.32219	Decrease
Bangladesh	2021	37.2681	0.492421	30.4634	6.80472	Decrease
		Countries with black highlight for improvement in the Age-Standardized Prevalence Rate of injuries caused by fire, heat, and hot substances
Chile	2021	534.913	0.771515	30.4771	504.436	Decrease
Saint Kitts and Nevis	2021	513.878	0.754987	30.4637	483.415	Decrease
Bahamas	2021	468.291	0.805021	30.4727	437.819	Decrease
Argentina	2021	468.214	0.723123	30.4801	437.734	Decrease
Cuba	2021	455.85	0.66873	30.4752	425.375	Increase
Antigua and Barbuda	2021	453.215	0.749887	30.4828	422.732	Decrease
Uruguay	2021	446.84	0.719283	30.5029	416.338	Decrease
Azerbaijan	2021	416.847	0.694851	30.5924	386.255	Decrease
Dominica	2021	414.95	0.746967	30.5435	384.406	Decrease
Venezuela (Bolivarian Republic of)	2021	401.461	0.596513	30.5397	370.921	Decrease
Saint Vincent and the Grenadines	2021	401.168	0.637196	30.51	370.658	Decrease
Grenada	2021	384.197	0.668993	30.4652	353.731	Decrease
Haiti	2021	380.248	0.448278	30.4846	349.763	Decrease
Bermuda	2021	380.209	0.821365	30.4765	349.733	Increase
Belarus	2021	375.933	0.784485	30.4697	345.464	Decrease

## Sheet: S3
Table S3		Countries with highlight for improvement in the Age-Standardized Death Rate of injuries caused by fire, heat, and hot substances
Location	Year	Age-Standardized Rate	Social-Demographic Index	Frontier	Effective difference	Trend
		Countries with red highlight for improvement in the Age-Standardized Death Rate of injuries caused by fire, heat, and hot substances
Lithuania	2021	1.3262	0.856484	0.00222848	1.32397	Decrease
United States of America	2021	0.681364	0.862448	0.00220777	0.679156	Decrease
Finland	2021	0.674613	0.859831	0.00217533	0.672437	Decrease
Republic of Korea	2021	0.57162	0.886675	0.00171832	0.569901	Decrease
Denmark	2021	0.525514	0.896424	0.00175347	0.52376	Decrease
		Countries with blue highlight for improvement in the Age-Standardized Death Rate of injuries caused by fire, heat, and hot substances
Somalia	2021	10.7682	0.0776881	10.7682	0	Decrease
Niger	2021	4.70653	0.168073	3.88688	0.819657	Decrease
Timor-Leste	2021	0.977205	0.444668	0.0195344	0.95767	Decrease
Lao People's Democratic Republic	2021	1.01249	0.489136	0.0179171	0.99457	Decrease
Vanuatu	2021	1.04281	0.473101	0.0181511	1.02466	Decrease
		Countries with black highlight for improvement in the Age-Standardized Death Rate of injuries caused by fire, heat, and hot substances
Eritrea	2021	8.35765	0.403864	0.0217779	8.33587	Decrease
Lesotho	2021	8.34952	0.510393	0.0165812	8.33294	Increase
Central African Republic	2021	9.10128	0.309168	1.59627	7.50501	Decrease
Zimbabwe	2021	7.50788	0.473819	0.0180364	7.48984	Increase
South Sudan	2021	8.5846	0.278371	1.9002	6.6844	Decrease
Mozambique	2021	6.59488	0.326463	0.0278786	6.567	Decrease
Eswatini	2021	6.51596	0.58546	0.0166969	6.49927	Decrease
Djibouti	2021	6.08401	0.487958	0.0178475	6.06617	Decrease
Comoros	2021	6.07827	0.475979	0.0179529	6.06032	Decrease
Democratic Republic of the Congo	2021	5.86889	0.38318	0.0232967	5.8456	Decrease
Malawi	2021	5.58345	0.384554	0.0228104	5.56064	Decrease
Rwanda	2021	5.53875	0.435589	0.0197088	5.51904	Decrease
Guinea-Bissau	2021	5.50237	0.35311	0.0239438	5.47842	Increase
Congo	2021	5.27256	0.583075	0.0163388	5.25622	Decrease
Zambia	2021	5.25185	0.505949	0.0170583	5.23479	Decrease

## Sheet: S4
Table S4		Countries with highlight for improvement in the Age-Standardized Disability-Adjusted Life Years Rate of injuries caused by fire, heat, and hot substances
Location	Year	Age-Standardized Rate	Social-Demographic Index	Frontier	Effective difference	Trend
		Countries with red highlight for improvement in the Age-Standardized Disability-Adjusted Life Years Rate of injuries caused by fire, heat, and hot substances
Lithuania	2021	95.5582	0.856484	31.3096	64.2486	Decrease
Finland	2021	79.093	0.859831	29.6918	49.4012	Decrease
Republic of Korea	2021	65.2233	0.886675	27.7632	37.4601	Decrease
Sweden	2021	61.7266	0.88688	27.5301	34.1965	Decrease
Denmark	2021	61.4593	0.896424	27.5729	33.8864	Decrease
		Countries with blue highlight for improvement in the Age-Standardized Disability-Adjusted Life Years Rate of injuries caused by fire, heat, and hot substances
Somalia	2021	468.753	0.0776881	468.753	0	Decrease
Niger	2021	260.687	0.168073	259.525	1.16149	Decrease
Bangladesh	2021	62.605	0.492421	40.6344	21.9706	Decrease
Bhutan	2021	66.8385	0.473062	44.6741	22.1644	Decrease
Nepal	2021	76.8184	0.433175	51.465	25.3534	Decrease
		Countries with black highlight for improvement in the Age-Standardized Disability-Adjusted Life Years Rate of injuries caused by fire, heat, and hot substances
Lesotho	2021	438.137	0.510393	39.3971	398.74	Increase
Haiti	2021	408.039	0.448278	47.2261	360.813	Decrease
Zimbabwe	2021	391.751	0.473819	43.9461	347.805	Increase
Central African Republic	2021	413.141	0.309168	81.5279	331.613	Decrease
South Sudan	2021	436.314	0.278371	107.121	329.194	Decrease
Eritrea	2021	383.444	0.403864	54.8797	328.564	Decrease
Eswatini	2021	360.813	0.58546	39.5419	321.271	Decrease
Palau	2021	310.999	0.754047	33.6568	277.342	Decrease
Mozambique	2021	313.352	0.326463	56.8474	256.504	Decrease
Comoros	2021	296.843	0.475979	44.6762	252.166	Decrease
Papua New Guinea	2021	297.037	0.417797	53.5423	243.494	Decrease
Djibouti	2021	278.227	0.487958	41.366	236.861	Decrease
Burundi	2021	334.389	0.289374	99.4167	234.972	Decrease
Namibia	2021	273.283	0.617565	39.4935	233.79	Decrease
Azerbaijan	2021	270.845	0.694851	37.4219	233.423	Decrease

## Sheet: S5
Table S5		Countries with highlight for improvement in the Age-Standardized Years Lived with Disability Rate of injuries caused by fire, heat, and hot substances
Location	Year	Age-Standardized Rate	Social-Demographic Index	Frontier	Effective difference	Trend
		Countries with red highlight for improvement in the Age-Standardized Years Lived with Disability Rate of injuries caused by fire, heat, and hot substances
Singapore	2021	54.2415	0.856098	8.80873	45.4328	Decrease
Finland	2021	53.2493	0.859831	8.72714	44.5222	Decrease
Sweden	2021	49.3273	0.88688	8.68972	40.6375	Decrease
Lithuania	2021	46.7733	0.856484	8.73439	38.0389	Decrease
Japan	2021	46.7582	0.871242	8.76048	37.9977	Decrease
		Countries with blue highlight for improvement in the Age-Standardized Years Lived with Disability Rate of injuries caused by fire, heat, and hot substances
Somalia	2021	99.8306	0.0776881	99.8306	0	Decrease
Afghanistan	2021	13.1402	0.3372	13.1027	0.0374219	Decrease
Bangladesh	2021	13.1737	0.492421	13.0587	0.114982	Decrease
Nepal	2021	13.509	0.433175	13.0619	0.447092	Decrease
Bhutan	2021	17.4928	0.473062	13.0547	4.43812	Decrease
		Countries with black highlight for improvement in the Age-Standardized Years Lived with Disability Rate of injuries caused by fire, heat, and hot substances
Haiti	2021	213.503	0.448278	13.055	200.448	Decrease
Saint Kitts and Nevis	2021	152.339	0.754987	9.68573	142.654	Decrease
Dominica	2021	148.779	0.746967	11.1497	137.629	Decrease
Honduras	2021	148.842	0.513037	13.0608	135.782	Decrease
Guatemala	2021	145.389	0.539972	13.0639	132.325	Decrease
Guyana	2021	142.684	0.650812	11.9252	130.758	Decrease
Bahamas	2021	134.984	0.805021	8.70999	126.274	Decrease
Suriname	2021	136.489	0.633666	11.8664	124.622	Decrease
Venezuela (Bolivarian Republic of)	2021	133.362	0.596513	13.0617	120.301	Decrease
Saint Vincent and the Grenadines	2021	130.979	0.637196	11.9039	119.075	Decrease
Antigua and Barbuda	2021	120.466	0.749887	10.8602	109.606	Decrease
Grenada	2021	120.436	0.668993	11.9166	108.519	Decrease
Dominican Republic	2021	119.217	0.619388	11.8221	107.395	Decrease
Azerbaijan	2021	115.277	0.694851	11.8334	103.443	Decrease
Chile	2021	110.167	0.771515	9.09305	101.074	Decrease

## Sheet: S6
Table S6		Countries with highlight for improvement in the Age-Standardized Years of Life Lost Rate of injuries caused by fire, heat, and hot substances
Location	Year	Age-Standardized Rate	Social-Demographic Index	Frontier	Effective difference	Trend
		Countries with red highlight for improvement in the Age-Standardized Years of Life Lost Rate of injuries caused by fire, heat, and hot substances
Lithuania	2021	48.7849	0.856484	0.0905852	48.6944	Decrease
United States of America	2021	28.1704	0.862448	0.08816	28.0823	Decrease
Finland	2021	25.8437	0.859831	0.0880698	25.7556	Decrease
Canada	2021	19.2401	0.873171	0.0718	19.1683	Decrease
Republic of Korea	2021	18.8216	0.886675	0.072587	18.749	Decrease
		Countries with blue highlight for improvement in the Age-Standardized Years of Life Lost Rate of injuries caused by fire, heat, and hot substances
Somalia	2021	368.923	0.0776881	368.923	0	Decrease
Niger	2021	192.264	0.168073	183.935	8.32892	Decrease
Timor-Leste	2021	44.8474	0.444668	0.700901	44.1465	Decrease
Lao People's Democratic Republic	2021	46.4699	0.489136	0.599751	45.8702	Decrease
Bhutan	2021	49.3457	0.473062	0.632947	48.7128	Decrease
		Countries with black highlight for improvement in the Age-Standardized Years of Life Lost Rate of injuries caused by fire, heat, and hot substances
Lesotho	2021	362.879	0.510393	0.538297	362.341	Increase
Zimbabwe	2021	314.955	0.473819	0.618004	314.337	Increase
Central African Republic	2021	355.676	0.309168	58.7465	296.929	Decrease
Eritrea	2021	290.172	0.403864	0.856199	289.315	Decrease
Eswatini	2021	289.235	0.58546	0.54525	288.69	Decrease
South Sudan	2021	353.106	0.278371	86.2215	266.885	Decrease
Palau	2021	257.365	0.754047	0.558102	256.807	Decrease
Mozambique	2021	231.407	0.326463	1.2852	230.122	Decrease
South Africa	2021	211.133	0.679627	0.542813	210.59	Decrease
Comoros	2021	209.523	0.475979	0.612944	208.91	Decrease
Namibia	2021	205.766	0.617565	0.548023	205.218	Decrease
Sudan	2021	202.665	0.54195	0.547732	202.117	Decrease
Papua New Guinea	2021	202.486	0.417797	0.784416	201.702	Decrease
Guinea-Bissau	2021	199.935	0.35311	0.93539	198.999	Decrease
Democratic Republic of the Congo	2021	199.849	0.38318	0.885019	198.964	Decrease
