# Supplementary material for: Global, regional and national burden of injuries caused by fire, heat, and hot substances from 1990 to 2021
Source: PLoS One. 2025 May 20;20(5):e0324481. doi: 10.1371/journal.pone.0324481 (PMC12091820; doi:10.1371/journal.pone.0324481)
Supplement: S4 File — The forecast of Prevalence, Death, and Disability-Adjusted Life Years Numbers as well as Age-Standardized Rates for injuries caused by fire, heat, and hot substances in males and females from 2021 to 2030. (XLSX) [file pone.0324481.s005.xlsx]

## Sheet: Table Index
Table	Contents
Table S1	Forecast of the burden of Disability-Adjusted Life Years from injuries caused by fire, heat, and hot substances among male from 2022 to 2030
Table S2	Forecast of the burden of Disability-Adjusted Life Years from injuries caused by fire, heat, and hot substances among female from 2022 to 2030
Table S3	Forecast of the burden of Prevalence from injuries caused by fire, heat, and hot substances among male from 2022 to 2030
Table S4	Forecast of the burden of Prevalence from injuries caused by fire, heat, and hot substances among female from 2022 to 2030
Table S5	Forecast of the burden of Death from injuries caused by fire, heat, and hot substances among male from 2022 to 2030
Table S6	Forecast of the burden of Death from injuries caused by fire, heat, and hot substances among female from 2022 to 2030

## Sheet: S1
Table S1	Forecast of the burden of Disability-Adjusted Life Years from injuries caused by fire, heat, and hot substances among male from 2022 to 2030
Yeas	0-9 years	10-14 years	15-19 years	20-24 years	25-29 years	30-34 years	35-39 years	40-44 years	45-49 years	50-54 years	55-59 years	60-64 years	65-69 years	70-74 years	75-79 years	80-84 years	85+ years
	Number
2021	948211	154814	181919	245017	269571	309478	316302	284761	263488	248285	220455	190650	152906	117857	76516.2	56856.5	47420.2
2022	935059	153942	182200	237417	252335	288512	308901	283294	269476	252442	220860	191418	156478	120340	77100.3	58959.8	49506.6
2023	915448	151673	181942	236129	249300	282447	305416	283434	269260	252669	219900	191753	157574	123540	79848.4	59054.6	51061.4
2024	895593	149235	181193	235143	246941	275957	301302	284650	268567	252676	219209	192529	157673	126096	83783.5	58785.3	52927.4
2025	875750	146647	179733	234331	244843	269599	296667	285939	267481	252521	218841	193080	157133	128068	88167.5	58588.9	54738
2026	856175	143907	177665	233804	242947	263858	291496	285922	266164	252164	218665	193165	156426	129762	92282.3	58944.4	56231.4
2027	836606	141415	175128	233485	241229	259245	285845	284013	265150	252019	218810	192664	156069	131381	95665	60168	57206.5
2028	819167	138533	172357	233086	239863	256102	279833	280845	265358	251904	219063	191907	156544	132483	98397.7	62573.9	57697.5
2029	802240	135691	169635	232334	239049	253890	273635	277318	266783	251535	219298	191536	157488	132869	100726	65987.7	58026.3
2030	785919	132914	167074	231051	238727	252251	267854	273578	268541	251033	219606	191637	158370	132851	102687	69820.2	58479.9
	Age-Standardized Rate
2021	75.7244	45.7255	55.9753	78.4873	88.6551	101.191	110.257	110.807	108.864	109.434	112.504	121.739	116.809	124.072	125.594	151.773	192.069
2022	74.7169	45.1745	55.6531	75.5466	83.0824	94.1031	105.914	108.8	110.65	109.961	109.437	119.903	116.681	121.584	122.245	152.819	193.914
2023	73.249	44.2562	55.1548	74.6404	81.8654	92.2614	103.401	106.937	109.751	109.1	106.437	116.666	115.451	120.322	121.189	148.955	193.463
2024	71.8271	43.327	54.5018	73.8223	80.717	90.5841	100.95	105.106	108.667	108.497	104.042	112.976	114.189	118.634	120.892	144.39	193.002
2025	70.4555	42.3962	53.6492	73.0508	79.5567	89.0294	98.6032	103.236	107.325	107.98	102.167	109.053	112.611	116.694	120.8	139.796	191.796
2026	69.1388	41.4659	52.6486	72.3615	78.4175	87.5478	96.3623	101.107	105.693	107.345	100.664	105.251	110.591	114.865	120.421	136.034	189.567
2027	67.8809	40.6052	51.5589	71.7319	77.3408	86.1115	94.2511	98.7697	103.896	106.597	99.5267	101.868	108.109	113.382	119.609	133.589	186.184
2028	66.6848	39.8179	50.4525	71.0637	76.3908	84.8365	92.3981	96.4219	102.122	105.744	98.752	99.0725	105.193	112.205	118.394	132.476	181.566
2029	65.5532	39.0898	49.4048	70.2798	75.6079	83.7107	90.7891	94.2058	100.455	104.792	98.2897	96.9155	101.939	111.077	116.84	132.284	176.184
2030	64.4885	38.409	48.451	69.3517	74.971	82.6717	89.4006	92.1773	98.8447	103.685	97.9984	95.3368	98.5596	109.738	115.132	132.43	170.874

## Sheet: S2
Table S2	Forecast of the burden of Disability-Adjusted Life Years from injuries caused by fire, heat, and hot substances among female from 2022 to 2030
Yeas	0-9 years	10-14 years	15-19 years	20-24 years	25-29 years	30-34 years	35-39 years	40-44 years	45-49 years	50-54 years	55-59 years	60-64 years	65-69 years	70-74 years	75-79 years	80-84 years	85+ years
	Number
2021	881158	190260	341375	388651	351232	365873	306049	245575	239270	207769	186974	168536	155741	124518	89318.5	74163.5	66988
2022	852497	177193	329066	372019	341794	353315	314022	250358	241435	211975	186579	167083	155787	127173	92896.2	76437.6	68660.9
2023	816477	171113	325541	367135	335972	347074	312975	253288	243180	213946	187388	169292	157553	130656	95921.2	77070.6	70224.1
2024	781338	164873	320879	363349	330034	340184	310983	257273	244351	215450	187851	172277	158475	133657	100143	77292.5	72055.6
2025	747310	158491	314496	360285	324123	333272	308118	261044	244993	216394	188269	175227	158871	136212	104894	77569.9	73955.9
2026	714599	151986	306162	357226	318352	326505	304268	263150	245567	217220	188973	177516	159182	138416	109455	78317.2	75684.2
2027	682982	145800	296104	353636	312903	320119	299389	263171	246704	218331	190183	178791	159975	140419	113235	79871.7	77051.3
2028	653773	139471	285285	349356	308257	314143	293542	261752	249155	219500	191554	179214	161913	141882	116296	82645.8	77990
2029	625711	133421	274488	344055	304758	308274	287381	259744	252858	220319	192670	179454	164713	142707	119025	86510.3	78757.5
2030	598820	127664	264010	337283	302237	302812	281585	257362	256708	220962	193573	179936	167696	143255	121510	90907.2	79675.1
	Age-Standardized Rate
2021	1.50474	0.600712	1.11856	1.30224	1.17682	1.20312	1.07793	0.965664	0.997515	0.915484	0.928158	1.0159	1.08355	1.14369	1.20857	1.44081	1.6158
2022	1.45631	0.555822	1.07217	1.24356	1.15057	1.15863	1.08641	0.970262	0.999075	0.923982	0.900111	0.987747	1.05647	1.11629	1.21655	1.44902	1.61181
2023	1.39639	0.533681	1.05376	1.22342	1.13265	1.14113	1.0671	0.963157	0.997742	0.924324	0.884555	0.972283	1.0482	1.10246	1.20063	1.43029	1.60459
2024	1.33912	0.51155	1.03099	1.20622	1.11307	1.12635	1.04682	0.956416	0.993827	0.924862	0.871605	0.954692	1.04071	1.08741	1.18714	1.40732	1.59838
2025	1.28443	0.489592	1.00272	1.19074	1.09246	1.11331	1.0266	0.94786	0.986675	0.923913	0.861414	0.93526	1.03148	1.07192	1.175	1.38223	1.59069
2026	1.23225	0.46796	0.968941	1.17463	1.07135	1.09958	1.00678	0.934784	0.977344	0.922093	0.8544	0.914825	1.0192	1.05713	1.1621	1.35756	1.57921
2027	1.1825	0.447547	0.930979	1.15622	1.05046	1.08309	0.987834	0.918166	0.967579	0.919866	0.850558	0.895105	1.00383	1.04447	1.14752	1.33532	1.56285
2028	1.13511	0.428595	0.891793	1.13469	1.03158	1.06439	0.971017	0.899872	0.958668	0.916852	0.849042	0.877676	0.986251	1.03454	1.13157	1.31626	1.54121
2029	1.09001	0.410947	0.853545	1.10913	1.01596	1.04487	0.957301	0.881487	0.950971	0.912194	0.848466	0.863646	0.967284	1.02621	1.11515	1.30071	1.51574
2030	1.0471	0.394379	0.817328	1.07888	1.00301	1.02568	0.946333	0.864394	0.942818	0.905804	0.847796	0.853761	0.947806	1.01747	1.09964	1.28809	1.48939

## Sheet: S3
Table S3	Forecast of the burden of Prevalence from injuries caused by fire, heat, and hot substances among male from 2022 to 2030
Yeas	0-9 years	10-14 years	15-19 years	20-24 years	25-29 years	30-34 years	35-39 years	40-44 years	45-49 years	50-54 years	55-59 years	60-64 years	65-69 years	70-74 years	75-79 years	80-84 years	85+ years
	Number
2021	887282	1.18994e+06	1.91669e+06	2.36573e+06	3.14091e+06	4.88943e+06	5.24411e+06	5.04253e+06	5.01585e+06	5.11337e+06	4.85751e+06	4.33614e+06	3.66561e+06	2.88134e+06	1.88606e+06	1.30966e+06	1.01964e+06
2022	898915	1.17281e+06	1.89273e+06	2.38324e+06	3.13796e+06	4.7813e+06	5.25671e+06	5.10882e+06	5.05754e+06	5.17239e+06	4.89108e+06	4.36535e+06	3.72777e+06	2.93792e+06	1.96722e+06	1.36676e+06	1.07923e+06
2023	916067	1.17985e+06	1.89218e+06	2.37827e+06	3.12967e+06	4.76519e+06	5.27389e+06	5.16574e+06	5.09422e+06	5.21228e+06	4.94313e+06	4.43088e+06	3.79956e+06	3.00931e+06	2.06533e+06	1.38952e+06	1.11954e+06
2024	932806	1.19703e+06	1.89262e+06	2.37381e+06	3.12318e+06	4.73709e+06	5.28896e+06	5.2416e+06	5.13573e+06	5.24299e+06	4.99909e+06	4.5123e+06	3.85593e+06	3.07625e+06	2.18891e+06	1.40659e+06	1.16687e+06
2025	949318	1.22462e+06	1.89302e+06	2.37117e+06	3.11796e+06	4.70299e+06	5.30471e+06	5.32427e+06	5.18658e+06	5.27404e+06	5.05969e+06	4.60038e+06	3.90535e+06	3.14461e+06	2.32239e+06	1.42604e+06	1.21534e+06
2026	965809	1.25408e+06	1.89411e+06	2.37121e+06	3.11579e+06	4.67295e+06	5.31444e+06	5.39263e+06	5.23316e+06	5.30394e+06	5.12041e+06	4.68054e+06	3.95392e+06	3.22046e+06	2.43878e+06	1.45923e+06	1.26119e+06
2027	981919	1.28479e+06	1.89674e+06	2.37058e+06	3.11325e+06	4.65363e+06	5.31214e+06	5.43284e+06	5.27964e+06	5.34053e+06	5.17571e+06	4.74493e+06	4.00514e+06	3.2988e+06	2.52452e+06	1.5154e+06	1.3e+06
2028	1.00015e+06	1.31065e+06	1.90944e+06	2.37155e+06	3.10888e+06	4.64454e+06	5.29796e+06	5.45492e+06	5.34306e+06	5.38379e+06	5.21994e+06	4.8006e+06	4.07291e+06	3.36848e+06	2.59186e+06	1.59815e+06	1.33101e+06
2029	1.01869e+06	1.33577e+06	1.93892e+06	2.37416e+06	3.10566e+06	4.63877e+06	5.27106e+06	5.47565e+06	5.42706e+06	5.43301e+06	5.25572e+06	4.86086e+06	4.15608e+06	3.4258e+06	2.6568e+06	1.70185e+06	1.36086e+06
2030	1.03765e+06	1.3607e+06	1.98562e+06	2.37703e+06	3.10522e+06	4.63547e+06	5.23806e+06	5.49779e+06	5.51896e+06	5.49297e+06	5.29259e+06	4.92632e+06	4.24562e+06	3.47802e+06	2.72366e+06	1.81372e+06	1.39393e+06
	Age-Standardized Rate
2021	70.8586	351.457	589.752	757.824	1032.96	1598.71	1828	1962.16	2072.37	2253.76	2478.91	2768.83	2800.25	3033.29	3095.78	3496.02	4129.91
2022	71.8288	344.165	578.135	758.349	1033.19	1559.5	1802.38	1962.06	2076.67	2253.03	2423.54	2734.43	2779.7	2968.3	3119.07	3542.55	4227.27
2023	73.2986	344.265	573.604	751.773	1027.72	1556.55	1785.51	1948.98	2076.42	2250.61	2392.59	2695.83	2783.86	2930.92	3134.64	3504.81	4241.74
2024	74.8115	347.531	569.289	745.249	1020.86	1554.97	1772.04	1935.45	2078	2251.3	2372.68	2647.81	2792.52	2894.21	3158.39	3454.91	4255.05
2025	76.3742	354.042	565.054	739.193	1013.12	1553.06	1763.12	1922.29	2081.07	2255.22	2362.13	2598.34	2798.81	2865.32	3181.96	3402.6	4258.4
2026	77.9921	361.355	561.291	733.881	1005.7	1550.48	1756.84	1906.93	2078.07	2257.87	2357.23	2550.32	2795.37	2850.75	3182.41	3367.66	4251.73
2027	79.6713	368.907	558.415	728.297	998.144	1545.76	1751.56	1889.35	2068.77	2258.89	2354.2	2508.82	2774.34	2846.88	3156.39	3364.57	4230.96
2028	81.4181	376.717	558.931	723.043	990.106	1538.55	1749.33	1872.83	2056.25	2260	2353.12	2478.32	2736.87	2852.9	3118.56	3383.46	4188.48
2029	83.2398	384.808	564.696	718.169	982.279	1529.46	1748.88	1860.1	2043.52	2263.44	2355.62	2459.55	2690.15	2863.93	3081.83	3411.65	4131.94
2030	85.1439	393.211	575.825	713.483	975.18	1519.21	1748.29	1852.38	2031.43	2268.79	2361.8	2450.78	2642.2	2872.91	3053.75	3440.13	4072.96

## Sheet: S4
Table S4	Forecast of the burden of Prevalence from injuries caused by fire, heat, and hot substances among female from 2022 to 2030
Yeas	0-9 years	10-14 years	15-19 years	20-24 years	25-29 years	30-34 years	35-39 years	40-44 years	45-49 years	50-54 years	55-59 years	60-64 years	65-69 years	70-74 years	75-79 years	80-84 years	85+ years
	Number
2021	983287	1.3373e+06	2.15788e+06	2.63971e+06	3.37777e+06	4.93692e+06	5.20134e+06	4.92762e+06	4.86053e+06	4.95569e+06	4.77571e+06	4.3526e+06	3.81286e+06	3.09307e+06	2.14864e+06	1.69938e+06	1.68925e+06
2022	981185	1.30992e+06	2.07465e+06	2.59992e+06	3.37602e+06	4.89684e+06	5.25228e+06	5.02752e+06	4.9388e+06	5.02962e+06	4.83706e+06	4.40766e+06	3.90775e+06	3.20361e+06	2.28262e+06	1.76868e+06	1.70808e+06
2023	992159	1.31449e+06	2.05921e+06	2.57824e+06	3.35175e+06	4.88731e+06	5.28089e+06	5.09624e+06	4.98885e+06	5.07651e+06	4.89448e+06	4.48278e+06	3.98904e+06	3.29562e+06	2.38844e+06	1.79285e+06	1.75325e+06
2024	1.00249e+06	1.3274e+06	2.04764e+06	2.55907e+06	3.3259e+06	4.85968e+06	5.30641e+06	5.18206e+06	5.03907e+06	5.11349e+06	4.94883e+06	4.57457e+06	4.05139e+06	3.37848e+06	2.52576e+06	1.80659e+06	1.8067e+06
2025	1.01248e+06	1.34756e+06	2.03956e+06	2.54215e+06	3.30015e+06	4.8204e+06	5.33061e+06	5.27151e+06	5.09149e+06	5.14902e+06	5.00415e+06	4.67188e+06	4.10319e+06	3.46012e+06	2.6751e+06	1.82272e+06	1.86299e+06
2026	1.02244e+06	1.36877e+06	2.0346e+06	2.52488e+06	3.27448e+06	4.7781e+06	5.35119e+06	5.34761e+06	5.14333e+06	5.1892e+06	5.06189e+06	4.76372e+06	4.1544e+06	3.54749e+06	2.8145e+06	1.85651e+06	1.91808e+06
2027	1.03211e+06	1.39035e+06	2.03347e+06	2.50512e+06	3.24787e+06	4.742e+06	5.36254e+06	5.39849e+06	5.20034e+06	5.24001e+06	5.12033e+06	4.84028e+06	4.21211e+06	3.63889e+06	2.92638e+06	1.91905e+06	1.96679e+06
2028	1.04363e+06	1.40684e+06	2.04178e+06	2.48805e+06	3.22281e+06	4.71089e+06	5.35552e+06	5.43178e+06	5.27534e+06	5.29667e+06	5.17152e+06	4.90193e+06	4.28984e+06	3.71968e+06	3.01578e+06	2.01587e+06	2.00445e+06
2029	1.05526e+06	1.42231e+06	2.06341e+06	2.47601e+06	3.20135e+06	4.67817e+06	5.32925e+06	5.46266e+06	5.36899e+06	5.35428e+06	5.21327e+06	4.9611e+06	4.38444e+06	3.7839e+06	3.09804e+06	2.14016e+06	2.03625e+06
2030	1.06713e+06	1.43757e+06	2.09672e+06	2.46855e+06	3.18313e+06	4.64616e+06	5.29082e+06	5.49289e+06	5.46732e+06	5.41509e+06	5.25427e+06	5.02187e+06	4.48484e+06	3.83928e+06	3.17997e+06	2.27472e+06	2.07175e+06
	Age-Standardized Rate
2021	167.914	422.228	707.058	884.479	1131.74	1623.43	1831.95	1937.67	2026.35	2183.6	2370.71	2623.66	2652.76	2840.98	2907.33	3301.46	4074.58
2022	167.615	410.899	675.969	869.087	1136.46	1605.82	1817.11	1948.42	2043.71	2192.37	2333.53	2605.68	2650.03	2812.05	2989.26	3352.89	4009.71
2023	169.685	409.972	666.555	859.156	1129.96	1606.87	1800.55	1937.9	2046.87	2193.23	2310.41	2574.56	2653.89	2780.81	2989.57	3327.21	4006.09
2024	171.815	411.85	657.909	849.545	1121.69	1609.04	1786.22	1926.43	2049.5	2195.07	2296.2	2535.05	2660.56	2748.67	2994.14	3289.39	4007.73
2025	174.018	416.273	650.284	840.179	1112.32	1610.27	1776.07	1914.1	2050.53	2198.42	2289.62	2493.57	2664.02	2722.93	2996.58	3247.94	4007.03
2026	176.309	421.439	643.91	830.228	1101.95	1609.14	1770.63	1899.63	2047.02	2202.8	2288.62	2454.97	2659.96	2709.34	2988.21	3218.09	4002.24
2027	178.698	426.78	639.342	819.052	1090.36	1604.41	1769.37	1883.45	2039.59	2207.7	2289.96	2423.25	2643.06	2706.69	2965.59	3208.34	3989.3
2028	181.2	432.32	638.255	808.103	1078.52	1596.17	1771.57	1867.38	2029.78	2212.42	2292.22	2400.66	2613.05	2712.23	2934.38	3210.58	3961.11
2029	183.829	438.082	641.638	798.19	1067.22	1585.63	1775.24	1853.85	2019.22	2216.85	2295.79	2387.6	2574.79	2721.01	2902.56	3217.79	3918.89
2030	186.6	444.092	649.107	789.626	1056.36	1573.73	1778.1	1844.88	2007.99	2219.85	2301.23	2382.78	2534.8	2726.85	2877.81	3223.13	3872.78

## Sheet: S5
Table S5	Forecast of the burden of Death from injuries caused by fire, heat, and hot substances among male from 2022 to 2030
Yeas	0-9 years	10-14 years	15-19 years	20-24 years	25-29 years	30-34 years	35-39 years	40-44 years	45-49 years	50-54 years	55-59 years	60-64 years	65-69 years	70-74 years	75-79 years	80-84 years	85+ years
	Number
2021	10206.1	1225.63	1441.82	2168.12	2415.8	2806.89	3292.89	3256.81	3454.01	3608.05	3592.24	3735.84	3615.8	3341.6	2759.41	2932.43	3326.83
2022	9880.36	1183.29	1418.23	2135.74	2340.03	2710.73	3228.55	3208.5	3416.5	3573.57	3529.56	3674.28	3621.18	3448.85	2766.5	2930.31	3389.53
2023	9559.9	1119.03	1370.34	2087.42	2261.43	2590.85	3128.56	3159.19	3362.55	3530.55	3452.91	3622.83	3600.17	3525.4	2828.87	2894.12	3467.86
2024	9245.7	1048.36	1305.82	2032.02	2182.56	2458.4	3012.27	3114.44	3296.46	3482.92	3380.93	3576.54	3552.48	3577.98	2938.07	2837.14	3567.49
2025	8942.51	988.508	1237.19	1980.24	2112.5	2333.34	2894.22	3072.14	3229.48	3438.68	3323.09	3528.36	3492.85	3610.88	3071.14	2784.91	3662.7
2026	8654.34	942.382	1170.6	1935.85	2056.45	2227.61	2781.61	3019.75	3167.01	3395.89	3277.01	3474.64	3432.08	3632.42	3205.28	2763.7	3733.33
2027	8379.18	907.922	1108.57	1898.28	2014.79	2146.72	2676.74	2952.95	3116.99	3359.74	3245.37	3415.65	3382.66	3649.51	3321.89	2789.59	3763.64
2028	8138.44	877.424	1053.59	1864.74	1985.83	2089.03	2576.18	2877.69	3089.09	3328.98	3225.73	3360.35	3355.67	3652.3	3418.89	2877.62	3757.81
2029	7915.74	851.514	1008.18	1832.43	1968.2	2047.53	2479.8	2802.67	3080.97	3299.55	3214.68	3321.8	3342.33	3636.75	3500.93	3020.29	3738.53
2030	7711.9	829.062	973.312	1799.2	1958.79	2018.72	2393.75	2729.87	3080.02	3272.63	3210.51	3301.36	3330.22	3611.96	3567.42	3191.32	3727.39
	Age-Standardized Rate
2021	0.83	0.366	0.444	0.734	0.866	0.989	1.18	1.27	1.37	1.53	1.79	2.32	2.67	3.57	4.66	7.64	13.5081
2022	0.814799	0.356734	0.441395	0.696862	0.793301	0.906874	1.1256	1.24483	1.40527	1.55663	1.75166	2.3026	2.70556	3.51213	4.43822	7.62418	13.3886
2023	0.795441	0.347364	0.435349	0.688197	0.777309	0.881829	1.09181	1.21884	1.38843	1.539	1.68824	2.22143	2.65938	3.47686	4.36396	7.36567	13.2856
2024	0.776552	0.334623	0.424394	0.676791	0.759635	0.854906	1.05499	1.18996	1.36537	1.52253	1.63354	2.12968	2.60784	3.42335	4.32666	7.06846	13.1836
2025	0.758199	0.316344	0.405499	0.659382	0.736913	0.82349	1.01335	1.15458	1.33325	1.50202	1.58438	2.02933	2.54366	3.35361	4.30471	6.76852	13.0284
2026	0.74063	0.296421	0.381656	0.638806	0.712012	0.790451	0.969951	1.11272	1.29525	1.47733	1.54115	1.92981	2.46771	3.28071	4.28238	6.51419	12.7989
2027	0.724103	0.279947	0.357526	0.618891	0.689237	0.759898	0.929107	1.06902	1.25715	1.45205	1.50717	1.84084	2.38405	3.2157	4.25265	6.33426	12.4843
2028	0.708798	0.267875	0.335622	0.600529	0.670623	0.734517	0.893546	1.02745	1.22257	1.42749	1.48305	1.767	2.29444	3.15879	4.21111	6.23478	12.0824
2029	0.694825	0.259264	0.31696	0.583376	0.65632	0.71431	0.863364	0.989755	1.19219	1.40361	1.4672	1.70969	2.20062	3.10342	4.15566	6.19848	11.6276
2030	0.682253	0.253013	0.301875	0.567072	0.6455	0.698401	0.838212	0.956314	1.1645	1.37966	1.45657	1.66793	2.10682	3.04327	4.09123	6.19753	11.182

## Sheet: S6
Table S6	Forecast of the burden of Death from injuries caused by fire, heat, and hot substances among female from 2022 to 2030
Yeas	0-9 years	10-14 years	15-19 years	20-24 years	25-29 years	30-34 years	35-39 years	40-44 years	45-49 years	50-54 years	55-59 years	60-64 years	65-69 years	70-74 years	75-79 years	80-84 years	85+ years
	Number
2021	9510.51	1481.34	3312.25	4010.59	3638.41	3675.65	3127.95	2352.74	2591.84	2352.75	2242.96	2510.42	3131.27	3274.61	3299.68	3708.64	4316.05
2022	9028.79	1417.27	3234.65	3906.05	3522.88	3571.87	3093.86	2342.78	2582.86	2349.1	2238.07	2496.14	3136.06	3346.68	3300.34	3719.27	4351.95
2023	8566.44	1347.94	3143.88	3807.18	3410.81	3452.56	3035.29	2340.34	2568.57	2343.63	2217.8	2499.21	3124.12	3395.33	3346.59	3703.57	4393.48
2024	8122.03	1274.73	3034.48	3710.46	3294.11	3320.77	2959.3	2339.63	2541.4	2327.28	2188.42	2510.21	3091.44	3426.4	3431.64	3665.65	4449.83
2025	7697.5	1202.16	2906.35	3613.2	3176.74	3186.16	2870.19	2329.91	2504.93	2300.57	2156.51	2517.01	3048.26	3441.92	3535.41	3627.52	4510.65
2026	7294.46	1133.29	2765.53	3511.86	3063.25	3054.93	2771.25	2300	2466.88	2270.61	2127.67	2512.06	3007.24	3447.38	3637.2	3607.47	4562.98
2027	6910.15	1070.16	2618.28	3404.31	2957.34	2932.45	2665.46	2248.69	2435.21	2243.11	2105.65	2491.4	2980.96	3447.23	3717.26	3619.49	4594.16
2028	6557.34	1008.4	2472.59	3289.44	2861.33	2819.03	2554.08	2184.49	2417.51	2216.28	2087.18	2458.31	2980.01	3432.18	3773.98	3683.06	4599.23
2029	6222.7	950.75	2335.26	3166.23	2776.35	2711.68	2443.55	2116.2	2412.15	2186.54	2067.33	2423.73	2996.05	3400.69	3816.69	3792.77	4590.88
2030	5906.07	897.135	2208.91	3034.17	2699.75	2612.83	2340.12	2046.33	2407.19	2156.19	2045.81	2394.65	3014.09	3363.44	3846.94	3925.47	4585.06
	Age-Standardized Rate
2021	1.63	0.499	1.13	1.41	1.25	1.26	1.09	0.928	1.1	1.02	1.15	1.56	2.27	3.1	4.44	7.24	10.6141
2022	1.57617	0.462876	1.09048	1.34446	1.21869	1.20452	1.09367	0.927557	1.09701	1.04584	1.11081	1.52007	2.19513	3.02485	4.4228	7.22708	10.4883
2023	1.50528	0.441885	1.0654	1.31933	1.19343	1.17853	1.06888	0.918431	1.09197	1.04548	1.08655	1.49275	2.16426	2.9778	4.3266	7.10368	10.3919
2024	1.4376	0.417643	1.03214	1.29302	1.16343	1.1513	1.03862	0.905475	1.07974	1.04143	1.06186	1.45946	2.1318	2.92363	4.24013	6.95252	10.3015
2025	1.37295	0.385011	0.983396	1.25701	1.12226	1.1149	0.996958	0.879147	1.05284	1.02397	1.03071	1.41266	2.08717	2.85738	4.15739	6.77827	10.2002
2026	1.31125	0.346059	0.917288	1.20784	1.06914	1.06627	0.943048	0.835185	1.01153	0.992128	0.992281	1.35143	2.02769	2.78104	4.07178	6.59296	10.0748
2027	1.25251	0.310228	0.841378	1.15048	1.01147	1.01025	0.884304	0.781369	0.964869	0.953903	0.953498	1.28502	1.96055	2.70502	3.98324	6.41195	9.91883
2028	1.19676	0.282109	0.76537	1.09005	0.95704	0.953737	0.82876	0.726758	0.920853	0.915758	0.919684	1.22268	1.89319	2.63685	3.89321	6.2473	9.72868
2029	1.14397	0.261128	0.6955	1.0288	0.910011	0.901568	0.780985	0.67648	0.882933	0.879746	0.891429	1.16997	1.82839	2.57668	3.80341	6.10721	9.50979
2030	1.09407	0.245174	0.635044	0.967506	0.870725	0.855975	0.741843	0.632749	0.849668	0.846886	0.867437	1.12967	1.76669	2.52087	3.71772	5.99376	9.27844
